# Supplementary material for: Opportunities and Threats of the Legally Facilitated Performance-Based Managed Entry Agreements in Slovakia: The Early-Adoption Perspective
Source: Healthcare (Basel). 2023 Apr 19;11(8):1179. doi: 10.3390/healthcare11081179 (PMC10138524; doi:10.3390/healthcare11081179)
Supplement: Supplementary file 1 [file healthcare-11-01179-s001.zip]

Archive with 1 entries (1 files):
- healthcare-2308645-supplementary.pdf
